# Supplementary material for: Helicobacter pylori seropositivity is associated with antinuclear antibodies in US adults, NHANES 1999–2000
Source: Epidemiol Infect. 2020 Feb 5;148:e20. doi: 10.1017/S0950268820000126 (PMC7019483; doi:10.1017/S0950268820000126)
Supplement: Supplementary file 1 [file S0950268820000126sup001.zip]

Archive with 3 entries (2 files):
- S0950268820000126sup001/Meier_Supplemental_Table1.docx
- S0950268820000126sup001/Meier_Supplemental_Table2.docx
- S0950268820000126sup001/
